# Supplementary material for: Situational analysis of malaria in Cabo Verde: From endemic control to elimination, history, cases data and challenges ahead
Source: PLOS Glob Public Health. 2025 Jan 10;5(1):e0004153. doi: 10.1371/journal.pgph.0004153 (PMC11723648; doi:10.1371/journal.pgph.0004153)
Supplement: S2 Table — (XLSX) [file pgph.0004153.s002.xlsx]

## Sheet: Planilha1
	Supplementary Table 02: Number of malaria cases reported in Cape Verde, by island and municipality, according to the origin of the case, in the period 1988 – 2022.
	Island	Municipalities	1988 - 1994			1995 - 2001			2002 - 2008			2009 - 2015			2016 - 2022			Total Malaria Cases (1988-2022)
			Local	Imported	Total	Local	Imported	Total	Local	Imported	Total	Local	Imported	Total	Local	Imported	Total	Local	Imported	General	%
	Santo Antão	Paul	0	2	2	0	0	0	0	0	0	0	1	1	0	1	1	0	4	4	0.129492
		Ribeira Grande	0	0	0	0	0	0	0	6	6	0	1	1	0	0	0	0	7	7	0.226611
		Porto Novo	0	0	0	0	0	0	0	0	0	0	1	1	0	1	1	0	2	2	0.0647459
	São Vicente	São Vicente	0	10	10	0	11	11	0	8	8	0	21	21	0	23	23	0	73	73	2.36322
	São Nicolau	Ribeira Brava	0	1	1	0	1	1	0	0	0	0	1	1	0	0	0	0	3	3	0.0971188
		Tarrafal	0	0	0	0	0	0	0	0	0	0	0	0	0	0	0	0	0	0	0
	Sal	Sal	0	2	2	0	1	1	0	8	8	0	9	9	0	14	14	0	34	34	1.10068
	Boavista	Boavista	0	0	0	0	0	0	4	1	5	17	9	26	0	6	6	21	16	37	1.1978
	Maio	Maio	0	0	0	0	0	0	0	0	0	0	0	0	0	1	1	0	1	1	0.0323729
	Santiago	Praia	110	90	200	142	84	226	193	79	272	91	100	191	470	94	564	1006	447	1453	47.0379
		Ribeira Grande	0	0	0	0	0	0	0	0	0	3	2	5	1	0	1	4	2	6	0.194238
		Santa Cruz	874	7	881	10	4	14	14	4	18	5	5	10	1	2	3	904	22	926	29.9773
		Santa Catarina	60	15	75	327	17	344	16	5	21	9	11	20	0	11	11	412	59	471	15.2477
		Tarrafal	24	2	26	5	2	7	0	0	0	0	5	5	0	5	5	29	14	43	1.39204
		São Domingos	0	0	0	0	0	0	0	0	0	0	3	3	1	0	1	1	3	4	0.129492
		São Miguel	0	0	0	0	0	0	3	1	4	0	2	2	1	1	2	4	4	8	0.258983
		São Salvador do Mundo	0	0	0	0	0	0	0	0	0	0	0	0	0	0	0	0	0	0	0
		São Lourenço dos Órgãos	0	0	0	0	0	0	0	0	0	0	0	0	0	0	0	0	0	0	0
	Fogo	São Filipe	0	2	2	0	2	2	0	1	1	0	6	6	0	6	6	0	17	17	0.55034
		Mosteiros	0	0	0	0	0	0	0	0	0	0	0	0	0	0	0	0	0	0	0
		Santa Catarina	0	0	0	0	0	0	0	0	0	0	0	0	0	0	0	0	0	0	0
	Brava	Brava	0	0	0	0	0	0	0	0	0	0	0	0	0	0	0	0	0	0	0
	CABO VERDE	TOTAL	1068	131	1199	484	122	606	230	113	343	125	177	302	474	165	639	2381	708	3089	100
		%	89.0742	10.9258	100	79.868	20.132	100	67.0554	32.9446	100	41.3907	58.6093	100	74.1784	25.8216	100	77.08	22.92	100
